# Supplementary material for: Molecular Effects of Parkia speciosa Hassk. Empty Pod Extract in Colon Cancer: A Transcriptomic and Proteomic Perspective
Source: Int J Mol Sci. 2026 Jun 21;27(12):5606. doi: 10.3390/ijms27125606 (PMC13299113; doi:10.3390/ijms27125606)
Supplement: Supplementary file 1 [file ijms-27-05606-s001.zip]

Archive with 1 entries (1 files):
- ijms-4352062-supplementary.xlsx
