# Supplementary material for: Molecular Effects of Parkia speciosa Hassk. Empty Pod Extract in Colon Cancer: A Transcriptomic and Proteomic Perspective
Source: Int J Mol Sci. 2026 Jun 21;27(12):5606. doi: 10.3390/ijms27125606 (PMC13299113; doi:10.3390/ijms27125606)
Supplement: Supplementary file 1 [file ijms-27-05606-s001.zip › ijms-4352062-supplementary.xlsx]

## Sheet: Table S1
	Table S1. The differential gene expression in upstream and downstream of HCT116 and HT29 cells treated with PSET by transcriptomic.
Gene_ID	Gene_Symbol	Untreated_HCT116 cell		PSET_HCT116 cell		log2 fold change	p-value	Untreated_HT29 cell		PSET_HT29 cell		log2 fold change	p-value
		HCT116_1 FPKM	HCT116_2 FPKM	PSET_1 FPKM	PSET_2 FPKM			HT29_1 FPKM	HT29_2 FPKM	PSET_1 FPKM	PSET_2 FPKM
Wnt signaling pathway
324	APC	3.47	2.38	2.53	2.23	-0.125611	0.984973	3.42	3.5	3.35	4.15	0.214101	0.302423
8312	AXIN1	13.89	14.93	13.3	14.42	0.102725	0.688815	46.43	49.54	42.31	43.1	-0.0440983	0.773131
8313	AXIN2	2.78	2.55	1.44	2.02	0.81488	0.0295671	34.82	16.85	17.08	17.84	-0.517858	0.102168
2931	GSK3A	50.57	57.27	58.14	61.21	0.280281	0.245977	83.19	83.81	94.74	88.14	0.176478	0.248703
2932	GSK3B	14.5	9.65	13	13.66	0.275225	0.320419	13.92	13.52	15.23	17.85	0.321653	0.0612744
1499	CTNNB1	103.98	85.85	71.28	72.01	-0.277617	0.247898	64.24	53.25	48.35	51.44	-0.20411	0.26041
6932	TCF7	8.89	9.86	11.08	11.37	0.43813	0.109009	24.12	18.33	21.63	20.25	0.0150561	0.9464
83439	TCF7L1	4.75	4.66	3.78	4.49	-0.0671379	0.843014	0.15	0.35	0.46	0.18	0.409312	0.688829
6934	TCF7L2	19.54	18.86	16.09	15.89	-0.128801	0.602359	13.05	12.52	12.14	12.94	0.0217849	0.904829
332	BIRC5	70.03	57.38	78.11	74.68	0.394082	0.107997	44.5	39.17	41.71	39.76	0.00458866	0.97948
4609	MYC	99.25	125.78	74.62	75.19	-0.447394	0.063678	217.02	98.34	87.27	83.28	-0.854473	0.147729
595	CCND1	155.39	261.82	197.25	197.53	0.0550621	0.843788	40.11	51.11	35.54	37.82	-0.260769	0.121687
PI3K signaling pathway
3845	KRAS	11.71	7.81	11.56	12.19	0.410033	0.150987	9.19	9.93	11.33	12.61	0.374437	0.032925
5290	PIK3CA	5.97	2.51	4.51	3.88	0.0518489	0.877111	4.36	3.53	4.13	4.82	0.10699	0.630515
5291	PIK3CB	10.94	11.2	14.07	13.91	0.504339	0.0432231	9.33	8.89	9.96	11.75	0.334775	0.0890378
207	AKT1	94.04	91.87	103.2	100.73	0.258887	0.261565	86.47	84.28	86.15	84.32	0.0450962	0.764044
572	BAD	20.5	37.93	32.46	30.72	0.245617	0.475918	33.33	56.78	44.27	37.23	-0.101991	0.709801
842	CASP9	8.67	9.64	9.13	7.7	0.0487891	0.876473	7.37	9.5	9.12	9.96	0.258144	0.311856
5894	RAF1	37.27	36.94	33.78	36.1	0.0550095	0.818544	23.07	23.75	23.41	22.97	0.0455124	0.782766
5604	MAP2K1	28.58	28.74	32.98	29.92	0.275069	0.26751	39.56	54.42	47.86	45.88	0.0617759	0.737957
5605	MAP2K2	135.41	148.06	172.14	184.2	0.462435	0.0473025	83.53	96.29	95.95	91.9	0.106799	0.491264
5594	MAPK1	45.85	25.57	43.24	43.08	0.313694	0.241612	28.74	21.73	30.52	30.83	0.279665	0.128568
5595	MAPK3	43.05	41.85	63.21	57.65	0.584221	0.0182181	56	53.68	51.88	53.07	-0.0844086	0.609408
3725	JUN	86.95	35.03	56.56	55.79	0.0111051	0.974915	199.92	132.37	238.34	235.85	0.55082	0.016506
2353	FOS	169.01	44.6	107.19	112.69	0.170008	0.687755	459.36	210.97	416.32	394.99	0.302817	0.605035
TGF signaling pathway
7040	TGFB1	33.82	30.64	51.98	50.98	0.885761	0.000287786	15.55	8.35	15.02	14.84	0.45501	0.137505
7042	TGFB2	0.03	0.02	0.04	0.06	0.877167	0.622986	1.72	2.18	1.76	1.84	-0.0569384	0.83961
7043	TGFB3	0.51	0.51	0.4	0.28	-0.689336	0.381572	0.52	0.78	0.54	0.41	-0.389049	0.525206
4087	SMAD2	9.55	6.85	9.23	9.59	0.300394	0.246503	5.42	5.66	6.9	6.72	0.303844	0.0663225
4088	SMAD3	33.99	47.94	24.63	25.73	-0.544875	0.0327982	28.98	34.53	30.11	30.6	0.00159473	0.991683
4089	SMAD4	9.37	7.8	9.92	9.42	0.303666	0.229186	1.6	1.73	1.43	1.38	-0.190844	0.448453
p53 signaling pathway
7157	TP53	75.64	72.97	115.52	112.31	0.751953	0.00119812	62.95	79.45	81.11	86.4	0.311469	0.0523539
1026	CDKN1A	236.81	355.37	264.34	276.17	0.00408423	0.987577	99.34	112.17	145.66	136.85	0.465326	0.00179677
581	BAX	56.41	103.43	62.19	64.71	-0.232974	0.459806	125.32	164.35	143.98	131.69	-0.00238696	0.988893
EGFR signaling
1950	EGF	0.12	0.19	0.15	0.14	-0.121246	0.904943	0.22	0.55	0.13	0.18	-1.20771	0.113853
1956	EGFR	24.84	15	23.75	23.9	0.430991	0.138859	10.24	8.91	10.34	13.02	0.332953	0.104328
Downstream EMT pathways
999	E-cadherin (CDH1)	65.61	33.88	76.29	76.12	0.746182	0.0155558	167.8	119.49	179.66	190.2	0.405037	0.0563779
100506658	Occludin (OCLN)	18.69	9.92	19.28	19.79	0.448651	0.0988765	9.04	9.68	7.82	9.41	-0.174027	0.389725
9076	Claudin-1 (CLDN1)	0.12	0.1	0.15	0.11	0.324705	0.811198	35.48	30.85	32.8	34.09	0.0564182	0.751077
9075	Claudin-2 (CLDN2)	0.05	0.31	0.3	0.13	0.382965	0.764794	14.53	7.5	6.43	7.13	-0.667795	0.047891
1365	Claudin-3 (CLDN3)	18.82	20	51.86	53.35	1.57283	3.32e-09	243.69	163.33	203.69	197.19	0.00816014	0.971932
1364	Claudin-4 (CLDN4)	198.51	228.21	344.62	346.05	0.829111	0.000352412	710.4	430.81	602.85	572.45	0.0738491	0.768985
9074	Claudin-6 (CLDN6)	0	0	0.12	0.06	3.22698	0.404535	0.11	0	0	0	-2.44799	0.616619
1366	Claudin-7 (CLDN7)	302.66	316.81	508.98	521.93	0.868674	0.000131268	278.99	353.45	349.42	325.92	0.141438	0.383087
9080	Claudin-9 (CLDN9)	0.63	0.93	0.81	0.31	-0.34044	0.723551	9.14	13.26	8.48	6.33	-0.545051	0.0755437
5010	Claudin-11 (CLDN11)	0.03	0.09	0	0.03	-1.79771	0.566787	0.34	0.27	0.07	0.05	-2.29904	0.0634668
9069	Claudin-12 (CLDN12)	17.64	13.97	15.58	16.33	0.145734	0.583992	31.8	23.5	31.66	33.18	0.269607	0.209487
24146	Claudin-15 (CLDN15)	10.14	13.11	5.36	5.98	-0.883056	0.00612845	9.01	13.95	9.36	7.87	-0.234712	0.341471
6615	Snail 1 (SNAI1)	10.64	8.7	7.16	9.28	-0.102061	0.764548	1.73	1.67	2.58	2.21	0.538301	0.254345
333929	Snail 3 (SNAI3)	1.17	1.52	1.77	1.87	0.567934	0.340238	0.37	0.21	0.52	0.34	0.600794	0.578181
7431	Vimentin (VIM)	0.71	0.8	0.54	0.46	-0.463143	0.592716	0.19	0.31	0.11	0.04	-1.67248	0.290725
7291	TWIST1	0.75	1.18	0.88	1.33	0.335015	0.65774	0	0	0	0	NA	NA
4312	MMP1	2.54	0.49	1.57	1.77	0.266209	0.704225	0	0.04	0.04	0	0.0328904	0.994487
4313	MMP2	0	0.04	0	0	-2.23844	0.647301	0.11	0.19	0.18	0.11	0.0324424	0.978268
4316	MMP7	0.52	0.53	0.24	0.63	-0.147936	0.911987	23.59	45.01	34.76	34.78	0.071737	0.805578
4318	MMP9	0.22	0.53	0.19	0.29	-0.476495	0.667201	0	0	0	0	NA	NA
4319	MMP10	0.04	0	0.4	0.09	3.6572	0.114178	0.12	0.04	0	0.08	-0.961379	0.719256
4321	MMP12	0.04	0	0	0	-1.24659	0.802995	0	0	0	0	NA	NA
4322	MMP13	0	0	0.03	0.03	2.64227	0.564304	1.12	1.43	0.51	0.56	-1.21071	0.0278796
4323	MMP14	16.4	11.75	15.16	15.88	0.272204	0.326509	1.36	1.47	1.58	1.43	0.134902	0.715069
118856	MMP21	0	0.04	0	0	-1.24155	0.803788	0.04	0	0	0	-1.44031	0.772974
7076	TIMP1	413.34	335.72	221.65	225.28	0.822657	0.000690124	196.82	340.92	609.32	605.17	-0.219225	0.346864
7077	TIMP2	37.14	41.72	22.79	24.06	0.669155	0.00461854	18.03	23.22	56.63	57.69	0.236965	0.191457
7078	TIMP3	0.69	0.19	0	0	0.630083	0.360454	0	0	0.71	0.54	NA	NA
7079	TIMP4	0	0.14	17.49	15.54	-0.795423	0.845978	13.56	15.51	0	0.07	0.226108	0.364979
102	ADAM10	25.9	15.93	25.34	26.05	0.438411	0.125677	23.16	23.15	23.17	23.31	0.0611008	0.693882
6868	ADAM17	25.35	18.91	21.13	21.52	0.0786668	0.76369	6.97	10.35	8.1	8.36	-0.020048	0.930382
10863	ADAM28	0.04	0.03	0.01	0.11	0.462399	0.814657	1.66	1.73	1.52	1.59	-0.23894	0.519512

## Sheet: Tables S2-S3
Table S2. The differential protein expression of HCT116 cells treated with PSET by proteomic.
Accession	Control			Treatment			log2 fold change	p-value
	HCT116 (1)	HCT116 (2)	HCT116 (3)	PSET_HCT116 (1)	PSET_HCT116 (2)	PSET_HCT116 (3)
tr|M0QXK2|M0QXK2_HUMAN	0	0	0	803	975	222	10.33	0.04
sp|P26368|U2AF2_HUMAN	0	0	0	257	439	1620	9.17	0.15
tr|M0R117|M0R117_HUMAN	0	0	0	0	417	522	9.16	0.12
sp|Q07955|SRSF1_HUMAN	0	0	0	0	309	572	8.13	0.14
sp|Q14697|GANAB_HUMAN	0	0	0	348	580	373	7.19	0.004
sp|P63313|TYB10_HUMAN	5410	4480	1810	6110	9260	12800	15.27	0.07
sp|P00338|LDHA_HUMAN	298	186	312	814	1670	2940	13.63	0.07
sp|Q09666|AHNK_HUMAN	588	666	360	1150	2150	1540	13.36	0.02
sp|P06733|ENOA_HUMAN	647	0	17700	1030	1200	2610	11.2	0.5
sp|Q71DI3|H32_HUMAN	212	1100	12500	506	734	772	10.51	0.38
sp|Q9UJZ1|STML2_HUMAN	44.6	0	0	96	224	479	10.26	0.09
tr|E9PK01|E9PK01_HUMAN	242	37.3	463	479	976	2130	9.72	0.13
tr|A0A7I2V428|A0A7I2V428_HUMAN	590	229	642	1080	2720	5890	9.24	0.13
sp|P25705|ATPA_HUMAN	139	272	2570	1070	2170	3580	9.1	0.3
sp|P23528|COF1_HUMAN	2240	2150	7440	1550	1900	2320	8.73	0.32
sp|P07195|LDHB_HUMAN	1170	1050	722	1540	2270	2580	8.69	0.03
sp|P23246|SFPQ_HUMAN	825	538	900	1470	2090	3420	8.46	0.06
tr|A0A994J4S7|A0A994J4S7_HUMAN	76.3	0	0	173	380	536	8.22	0.04
sp|P07602|SAP_HUMAN	0	0	12600	0	0	77	8.2	0.4
sp|Q92804|RBP56_HUMAN	0	25.7	0	69	68	105	8.04	0.008
sp|P61604|CH10_HUMAN	9540	1710	0	12200	17800	9990	8	0.06
sp|P60174|TPIS_HUMAN	227	0	11900	589	431	2020	7.95	0.5
sp|P05387|RLA2_HUMAN	297	182	1290	554	1530	4470	7.92	0.26
sp|P62899|RL31_HUMAN	1250	1560	1120	2200	3820	2570	7.88	0.04
sp|P07737|PROF1_HUMAN	577	108	17900	771	1190	3120	7.76	0.49
sp|P62269|RS18_HUMAN	2440	1900	2940	3320	4620	6080	7.43	0.06
sp|Q8IUE6|H2A2B_HUMAN	3370	4040	0	6030	7640	5930	7.4	0.04
sp|Q08211|DHX9_HUMAN	0	38.8	437	147	295	390	7.04	0.49
sp|P62937|PPIA_HUMAN	442	163	9350	686	1420	2230	6.91	0.57
sp|P08621|RU17_HUMAN	110	97.1	564	382	627	1270	6.62	0.18
sp|P18206|VINC_HUMAN	13.9	4.21	1470	8	24	232	6.53	0.45
sp|P06576|ATPB_HUMAN	2480	1530	11300	4330	7510	10100	6.33	0.57
sp|Q8WUM4|PDC6I_HUMAN	133	72	0	225	258	403	6.33	0.03
tr|A0A3B3ITZ9|A0A3B3ITZ9_HUMAN	229	0	0	405	794	682	6.27	0.02
sp|P62081|RS7_HUMAN	3640	3560	2160	4670	6690	5740	6.23	0.03
sp|P05141|ADT2_HUMAN	537	581	0	1120	2000	1590	6.14	0.02
tr|A0A9L9PXR5|A0A9L9PXR5_HUMAN	499	176	0	876	751	1620	6.01	0.05
sp|P53999|TCP4_HUMAN	727	846	0	1080	3210	1110	5.74	0.17
sp|P46779|RL28_HUMAN	99	0	66.6	1000	1060	3410	5.6	0.09
sp|Q9HB71|CYBP_HUMAN	248	110	217	478	755	733	5.6	0.01
sp|P04083|ANXA1_HUMAN	1850	1500	17800	3140	5950	8450	5.57	0.84
sp|P35637|FUS_HUMAN	0	1000	0	1580	3560	1630	5.47	0.06
sp|P10599|THIO_HUMAN	1610	1360	145	1800	2350	2510	5.41	0.08
sp|P05388|RLA0_HUMAN	263	232	974	406	1010	1660	5.4	0.29
sp|Q02878|RL6_HUMAN	761	188	724	807	1580	1690	5.35	0.07
sp|P26373|RL13_HUMAN	968	708	3790	1210	2020	3420	5.33	0.75
tr|G8JLA2|G8JLA2_HUMAN	211	0	6100	320	450	1680	5.31	0.56
sp|P62805|H4_HUMAN	9300	15300	78200	11400	17400	19500	5.3	0.46
tr|A0A087WU68|A0A087WU68_HUMAN	0	229	0	458	485	846	5.25	0.02
sp|Q14974|IMB1_HUMAN	579	339	1040	717	1880	1370	5.24	0.16
sp|P04406|G3P_HUMAN	4650	4660	45700	7030	10700	15500	5.16	0.63
sp|P15311|EZRI_HUMAN	840	1160	9360	1580	2120	3130	5.11	0.62
sp|P60866|RS20_HUMAN	113	109	0	321	537	237	5.11	0.04
Table S3. The differential protein expression of HT29 cells treated with PSET by proteomic.
Accession	Control			Treatment			log2 fold change	p-value
	HT29 (1)	HT29 (2)	HT29 (3)	PSET_HT29 (1)	PSET_HT29 (2)	PSET_HT29 (3)
tr|Q5T123|Q5T123_HUMAN	0	254	568	1860	2630	2360	5.66	0.002
tr|M0R389|M0R389_HUMAN	0	0	0	89.4	338	435	6.04	0.05
tr|M0QYM7|M0QYM7_HUMAN	0	0	0	528	1180	945	6.28	0.01
tr|K7ELC2|K7ELC2_HUMAN	0	0	0	213	280	78.4	5.75	0.03
tr|J3KP15|J3KP15_HUMAN	0	0	0	0	673	376	5.65	0.15
tr|H0YDN1|H0YDN1_HUMAN	7.65	33.8	0	202	350	310	5.75	0.004
tr|H0YA55|H0YA55_HUMAN	0	607	756	3550	7220	5570	7.81	0.01
tr|G8JLA2|G8JLA2_HUMAN	0	65.1	191	1280	1750	1040	6.96	0.004
tr|G5E9V2|G5E9V2_HUMAN	0	0	0	37.7	118	45.9	5.56	0.06
tr|E9PBS1|E9PBS1_HUMAN	-	86.6	0	400	507	760	5.07	0.04
tr|D6R9P3|D6R9P3_HUMAN	0	0	170	640	775	1590	6.38	0.04
tr|C9JJT5|C9JJT5_HUMAN	0	0	0	0	665	207	5.62	0.21
tr|B4DLR8|B4DLR8_HUMAN	0	66.9	0	330	533	735	6.15	0.01
tr|A0A8V8TL71|A0A8V8TL71_HUMAN	29	83.1	0	213	315	131	5.12	0.04
tr|A0A8Q3SJB9|A0A8Q3SJB9_HUMAN	0	12.6	0	312	537	495	5.98	0.03
tr|A0A8I5KNP3|A0A8I5KNP3_HUMAN	2.67	0	0	489	243	465	5.57	0.007
tr|A0A7I2V428|A0A7I2V428_HUMAN	0	66.3	77.2	540	2490	1030	9.01	0.09
tr|A0A7I2V2R3|A0A7I2V2R3_HUMAN	4.11	20.4	155	444	870	546	7.1	0.02
tr|A0A2R8Y7C0|A0A2R8Y7C0_HUMAN	8.83	27	0	153	180	394	5.4	0.04
tr|A0A2R8Y706|A0A2R8Y706_HUMAN	0	0	0	69	152	111	5.91	0.009
tr|A0A1B0GW44|A0A1B0GW44_HUMAN	0	0	99.1	519	1460	0	5.53	0.22
tr|A0A0U1RQF0|A0A0U1RQF0_HUMAN	0	0	0	116	415	290	5.87	0.03
tr|A0A0C4DFV9|A0A0C4DFV9_HUMAN	0	264	0	1460	3580	0	5.56	0.2
tr|A0A087X054|A0A087X054_HUMAN	3.36	0	0	244	422	471	5.82	0.005
sp|Q9Y3U8|RL36_HUMAN	0	0	0	19	52.8	175	6.03	0.16
sp|Q9C005|DPY30_HUMAN	0	0	0	94.3	296	61.5	9.64	0.11
sp|Q99623|PHB2_HUMAN	0	15.9	50.4	380	421	158	5.72	0.02
sp|Q99536|VAT1_HUMAN	0	285	488	2940	7720	4090	6.17	0.03
sp|Q92804|RBP56_HUMAN	0	57.2	0	587	0	1010	6.04	0.16
sp|Q8NFV4|ABHDB_HUMAN	0	0	0	159	318	138	8.77	0.02
sp|Q15758|AAAT_HUMAN	0	28.4	0	221	696	178	5.84	0.01
sp|Q15714|T22D1_HUMAN	-	180	207	3300	5100	5110	5.69	0.01
sp|Q12906|ILF3_HUMAN	11.5	21.7	0	0	0	449	5.23	0.41
sp|Q06830|PRDX1_HUMAN	0	94.4	0	1220	889	847	8.66	0.001
sp|Q01518|CAP1_HUMAN	0	0	0	49.9	160	55.9	5.81	0.07
sp|P84103|SRSF3_HUMAN	0	0	40.9	626	1550	959	8.95	0.02
sp|P83731|RL24_HUMAN	7.32	191	0	1050	676	889	7.53	0.003
sp|P63261|ACTG_HUMAN	-	1110	3230	6540	12400	10500	5.51	0.05
sp|P63104|1433Z_HUMAN	3.09	24.9	16.4	181	594	397	9.62	0.03
sp|P62937|PPIA_HUMAN	0	193	520	1230	2620	1100	7.47	0.05
sp|P62851|RS25_HUMAN	0	20.3	187	444	283	625	5.71	0.03
sp|P62753|RS6_HUMAN	0	225	0	1250	2410	966	5.97	0.03
sp|P62424|RL7A_HUMAN	0	0	0	81.3	282	177	6.1	0.04
sp|P62318|SMD3_HUMAN	0	0	0	600	908	681	6.04	0.01
sp|P62273|RS29_HUMAN	0	0	0	475	382	883	6.47	0.02
sp|P62269|RS18_HUMAN	0	192	698	2380	1730	2450	6.38	0.04
sp|P60174|TPIS_HUMAN	21.1	132	321	817	1870	610	5.1	0.08
sp|P50395|GDIB_HUMAN	0	21	0	161	0	164	5.55	0.14
sp|P46783|RS10_HUMAN	0	0	0	1020	2480	1340	6.48	0.02
sp|P40926|MDHM_HUMAN	32.1	283	796	1760	4030	2400	6.09	0.03
sp|P40121|CAPG_HUMAN	4.97	26.5	0	716	147	664	6.31	0.05
sp|P39019|RS19_HUMAN	19	99.7	550	842	460	1490	5.37	0.11
sp|P37837|TALDO_HUMAN	0	94.2	0	909	0	960	5.91	0.13
sp|P37802|TAGL2_HUMAN	130	212	317	1370	1880	1790	7.31	0.001
sp|P35900|K1C20_HUMAN	18.1	97.7	224	1260	2100	1100	9.05	0.01
sp|P31946|1433B_HUMAN	0	0	0	166	276	79	6.07	0.04
sp|P31930|QCR1_HUMAN	0	0	0	0	243	141	5.69	0.14
sp|P30101|PDIA3_HUMAN	39.8	137	478	1290	2390	871	6.65	0.05
sp|P29401|TKT_HUMAN	0	106	50.7	588	864	385	7.35	0.02
sp|P26599|PTBP1_HUMAN	17.3	30.3	158	314	799	558	6.15	0.03
sp|P26373|RL13_HUMAN	0	58.9	0	0	976	738	5.84	0.13
sp|P23396|RS3_HUMAN	0	0	0	293	766	297	5.8	0.04
sp|P20674|COX5A_HUMAN	24.8	29.4	0	477	614	594	5.83	0.002
sp|P17096|HMGA1_HUMAN	10.9	90.6	378	783	754	1170	7.01	0.01
sp|P14866|HNRPL_HUMAN	6.35	0	0	87.4	177	37.8	5.6	0.07
sp|P14618|KPYM_HUMAN	113	192	1610	2270	2990	2690	5.78	0.02
sp|P14174|MIF_HUMAN	115	1400	3180	5960	7980	5900	5.29	0.01
sp|P11021|BIP_HUMAN	27.9	227	369	2540	3390	3590	10.5	0.009
sp|P0DMV8|HS71A_HUMAN	0	67.9	131	782	1130	732	5.54	0.003
sp|P09211|GSTP1_HUMAN	0	143	379	965	2750	1840	5.55	0.03
sp|P08238|HS90B_HUMAN	21.4	234	764	1650	2160	2540	6.58	0.006
sp|P07900|HS90A_HUMAN	0	0	34.5	264	197	411	5.93	0.01
sp|P07737|PROF1_HUMAN	0	0	203	548	1000	553	5.98	0.02
sp|P07355|ANXA2_HUMAN	13.5	61.1	60.3	925	2150	557	6.62	0.07
sp|P06733|ENOA_HUMAN	0	202	619	2380	3090	3080	8.11	0.001
sp|P06703|S10A6_HUMAN	0	148	53.7	1400	1910	1030	10.26	0.006
sp|P06576|ATPB_HUMAN	0	375	971	2660	4780	3450	6.18	0.009
sp|P05783|K1C18_HUMAN	866	1720	7770	13500	22000	13200	5.27	0.02
sp|P05387|RLA2_HUMAN	-	0	0	1130	4040	668	5.75	0.25
sp|P05386|RLA1_HUMAN	0	0	130	241	992	541	5.35	0.07
sp|P04075|ALDOA_HUMAN	2.82	0	528	611	1400	1320	5.08	0.04
sp|P00558|PGK1_HUMAN	2.41	0	0	517	570	550	9.89	0.001
sp|P00352|AL1A1_HUMAN	0	68.1	188	575	1150	654	6.1	0.02
sp|P00338|LDHA_HUMAN	26.1	334	524	1040	1430	2350	5.11	0.03
sp|O95994|AGR2_HUMAN	0	704	1600	2930	7650	1850	5.33	0.14
sp|O43175|SERA_HUMAN	0	0	0	104	251	95.2	5.53	0.04
sp|O00515|LAD1_HUMAN	15.7	88	691	0	0	0	5.76	0.28
sp|O00299|CLIC1_HUMAN	0	52.2	170	434	759	529	5.98	0.01
